# Supplementary material for: Familial Aggregation of Endemic Congenital Hypothyroidism Syndrome in Congo (DR): Historical Data
Source: Nutrients. 2020 Oct 2;12(10):3021. doi: 10.3390/nu12103021 (PMC7601371; doi:10.3390/nu12103021)
Supplement: Supplementary file 1 [file nutrients-12-03021-s001.zip]

Archive with 2 entries (2 files):
- Article S1 Vanderpas J 1994 Chpt 21 in The Damaged Brain of Iodine Deficiency.pdf
- Document S1 Ethical Committee Approval P2019 576   N A.docx
